# Supplementary material for: Aortic Stenosis in End-Stage Renal Disease: Incidence, Prevalence, and Mortality in a National Korean Cohort
Source: J Clin Med. 2025 Sep 30;14(19):6921. doi: 10.3390/jcm14196921 (PMC12525193; doi:10.3390/jcm14196921)
Supplement: Supplementary file 1 [file jcm-14-06921-s001.zip]

Archive with 1 entries (1 files):
- jcm-3862694-supplementary.pdf
